# Supplementary material for: Rapid and high throughput molecular identification of diverse mosquito species by high resolution melting analysis
Source: F1000Res. 2016 Aug 11;5:1949. [Version 1] doi: 10.12688/f1000research.9224.1 (PMC5031131; doi:10.12688/f1000research.9224.1)
Supplement: Raw Rotor-Gene Q HRM data files (.rex), viewable using Rotor-Gene Q software (Qiagen) — ‘Contents.csv’ contains a description of the files. [file f1000research-5-9928-s0000.tgz]

Archive with 1 entries (1 files):
- 44d78d32-cfdd-4028-8ddd-96d282661170_Data.zip
